# Supplementary material for: A new species of the spider genus Selenocosmia (Araneae, Theraphosidae) from Fujian, China
Source: Biodivers Data J. 2022 Apr 6;10:e82406. doi: 10.3897/BDJ.10.e82406 (PMC9007929; doi:10.3897/BDJ.10.e82406)
Supplement: XML Treatment for Selenocosmia zhangzhengi [file BDJ.10.e82406-treatment1.xml]

<!DOCTYPE tp:taxon-treatment
  PUBLIC "-//TaxonX//DTD Taxonomic Treatment Publishing DTD v0 20100105//EN" "tax-treatment-NSO.dtd">
<tp:taxon-treatment xmlns:tp="http://www.plazi.org/taxpub"><tp:treatment-meta><mixed-citation publication-type="journal"><person-group><name><surname>Lin</surname><given-names>Ye-Jie</given-names></name><name><surname>Chen</surname><given-names>Haifeng</given-names></name><name><surname>Yan</surname><given-names>Xunyou</given-names></name></person-group><article-title>A new species of the spider genus <italic><tp:taxon-name><tp:taxon-name-part taxon-name-part-type="genus" reg="Selenocosmia">Selenocosmia</tp:taxon-name-part></tp:taxon-name></italic> (<tp:taxon-name><tp:taxon-name-part taxon-name-part-type="order">Araneae</tp:taxon-name-part></tp:taxon-name>, <tp:taxon-name><tp:taxon-name-part taxon-name-part-type="family">Theraphosidae</tp:taxon-name-part></tp:taxon-name>) from Fujian, China</article-title><source>Biodivers Data J</source><day>06</day><month>04</month><year>2022</year><volume>10</volume><pub-id pub-id-type="doi">10.3897/BDJ.10.e82406</pub-id></mixed-citation></tp:treatment-meta><tp:nomenclature><tp:taxon-name>
            <object-id xmlns:xlink="http://www.w3.org/1999/xlink" content-type="arpha" xlink:type="simple">1D3891FB-078A-5751-8A05-E700CB917571</object-id>
            <tp:taxon-name-part taxon-name-part-type="genus">Selenocosmia</tp:taxon-name-part>
            <tp:taxon-name-part taxon-name-part-type="species">zhangzhengi</tp:taxon-name-part>
            <object-id xmlns:xlink="http://www.w3.org/1999/xlink" content-type="zoobank" xlink:type="simple" object-id-type="ZooBank">BC40E565-96DC-4E66-9448-37AC9E6F67E5</object-id>
          </tp:taxon-name><tp:taxon-authority>Lin</tp:taxon-authority><tp:taxon-status xmlns:xlink="http://www.w3.org/1999/xlink" xlink:type="simple">sp. n.</tp:taxon-status></tp:nomenclature><tp:treatment-sec sec-type="materials"><title>Materials</title><list list-type="alpha-lower" list-content="occurrences"><list-item><p><bold>Type status:</bold> <named-content xmlns:xlink="http://www.w3.org/1999/xlink" content-type="dwc:typeStatus" xlink:type="simple">Holotype</named-content>. <bold>Occurrence:</bold> recordedBy: <named-content xmlns:xlink="http://www.w3.org/1999/xlink" content-type="dwc:recordedBy" xlink:type="simple">Zheng Zhang</named-content>; individualID: <named-content xmlns:xlink="http://www.w3.org/1999/xlink" content-type="dwc:individualID" xlink:type="simple">IZCAS-Ar42680</named-content>; individualCount: <named-content xmlns:xlink="http://www.w3.org/1999/xlink" content-type="dwc:individualCount" xlink:type="simple">1</named-content>; sex: <named-content xmlns:xlink="http://www.w3.org/1999/xlink" content-type="dwc:sex" xlink:type="simple">male</named-content>; <bold>Taxon:</bold> scientificName: <named-content xmlns:xlink="http://www.w3.org/1999/xlink" content-type="dwc:scientificName" xlink:type="simple"><italic><tp:taxon-name><tp:taxon-name-part taxon-name-part-type="genus" reg="Selenocosmia">Selenocosmia</tp:taxon-name-part><tp:taxon-name-part taxon-name-part-type="species" reg="zhangzhengi">zhangzhengi</tp:taxon-name-part></tp:taxon-name></italic></named-content>; order: <named-content xmlns:xlink="http://www.w3.org/1999/xlink" content-type="dwc:order" xlink:type="simple"><tp:taxon-name><tp:taxon-name-part taxon-name-part-type="order">Araneae</tp:taxon-name-part></tp:taxon-name></named-content>; family: <named-content xmlns:xlink="http://www.w3.org/1999/xlink" content-type="dwc:family" xlink:type="simple"><tp:taxon-name><tp:taxon-name-part taxon-name-part-type="family">Theraphosidae</tp:taxon-name-part></tp:taxon-name></named-content>; <bold>Location:</bold> country: <named-content xmlns:xlink="http://www.w3.org/1999/xlink" content-type="dwc:country" xlink:type="simple">China</named-content>; stateProvince: <named-content xmlns:xlink="http://www.w3.org/1999/xlink" content-type="dwc:stateProvince" xlink:type="simple">Fujian</named-content>; verbatimLocality: <named-content xmlns:xlink="http://www.w3.org/1999/xlink" content-type="dwc:verbatimLocality" xlink:type="simple">Longyan, Xinluo District, Hengkengtou</named-content>; verbatimElevation: <named-content xmlns:xlink="http://www.w3.org/1999/xlink" content-type="dwc:verbatimElevation" xlink:type="simple">1143 m</named-content>; verbatimLatitude: <named-content xmlns:xlink="http://www.w3.org/1999/xlink" content-type="dwc:verbatimLatitude" xlink:type="simple">25.3465°N</named-content>; verbatimLongitude: <named-content xmlns:xlink="http://www.w3.org/1999/xlink" content-type="dwc:verbatimLongitude" xlink:type="simple">117.1205°E</named-content>; <bold>Event:</bold> year: <named-content xmlns:xlink="http://www.w3.org/1999/xlink" content-type="dwc:year" xlink:type="simple">2021</named-content>; month: <named-content xmlns:xlink="http://www.w3.org/1999/xlink" content-type="dwc:month" xlink:type="simple">6</named-content>; day: <named-content xmlns:xlink="http://www.w3.org/1999/xlink" content-type="dwc:day" xlink:type="simple">13</named-content></p></list-item><list-item><p><bold>Type status:</bold> <named-content xmlns:xlink="http://www.w3.org/1999/xlink" content-type="dwc:typeStatus" xlink:type="simple">Paratype</named-content>. <bold>Occurrence:</bold> recordedBy: <named-content xmlns:xlink="http://www.w3.org/1999/xlink" content-type="dwc:recordedBy" xlink:type="simple">Chuan Liu, Linrui Yu, Xiaohan Ye, Zheng Zhang</named-content>; individualID: <named-content xmlns:xlink="http://www.w3.org/1999/xlink" content-type="dwc:individualID" xlink:type="simple">IZCAS-Ar42681, Ar42682</named-content>; individualCount: <named-content xmlns:xlink="http://www.w3.org/1999/xlink" content-type="dwc:individualCount" xlink:type="simple">2</named-content>; sex: <named-content xmlns:xlink="http://www.w3.org/1999/xlink" content-type="dwc:sex" xlink:type="simple">2 females</named-content>; <bold>Taxon:</bold> scientificName: <named-content xmlns:xlink="http://www.w3.org/1999/xlink" content-type="dwc:scientificName" xlink:type="simple"><italic><tp:taxon-name><tp:taxon-name-part taxon-name-part-type="genus" reg="Selenocosmia">Selenocosmia</tp:taxon-name-part><tp:taxon-name-part taxon-name-part-type="species" reg="zhangzhengi">zhangzhengi</tp:taxon-name-part></tp:taxon-name></italic></named-content>; order: <named-content xmlns:xlink="http://www.w3.org/1999/xlink" content-type="dwc:order" xlink:type="simple"><tp:taxon-name><tp:taxon-name-part taxon-name-part-type="order">Araneae</tp:taxon-name-part></tp:taxon-name></named-content>; family: <named-content xmlns:xlink="http://www.w3.org/1999/xlink" content-type="dwc:family" xlink:type="simple"><tp:taxon-name><tp:taxon-name-part taxon-name-part-type="family">Theraphosidae</tp:taxon-name-part></tp:taxon-name></named-content>; <bold>Location:</bold> country: <named-content xmlns:xlink="http://www.w3.org/1999/xlink" content-type="dwc:country" xlink:type="simple">China</named-content>; stateProvince: <named-content xmlns:xlink="http://www.w3.org/1999/xlink" content-type="dwc:stateProvince" xlink:type="simple">Fujian</named-content>; locality: <named-content xmlns:xlink="http://www.w3.org/1999/xlink" content-type="dwc:locality" xlink:type="simple">Longyan, Xinluo District, Hengkengtou</named-content>; verbatimElevation: <named-content xmlns:xlink="http://www.w3.org/1999/xlink" content-type="dwc:verbatimElevation" xlink:type="simple">1143 m</named-content>; verbatimLatitude: <named-content xmlns:xlink="http://www.w3.org/1999/xlink" content-type="dwc:verbatimLatitude" xlink:type="simple">25.3465°N</named-content>; verbatimLongitude: <named-content xmlns:xlink="http://www.w3.org/1999/xlink" content-type="dwc:verbatimLongitude" xlink:type="simple">117.1205°E</named-content>; <bold>Event:</bold> year: <named-content xmlns:xlink="http://www.w3.org/1999/xlink" content-type="dwc:year" xlink:type="simple">2021</named-content>; month: <named-content xmlns:xlink="http://www.w3.org/1999/xlink" content-type="dwc:month" xlink:type="simple">7</named-content>; day: <named-content xmlns:xlink="http://www.w3.org/1999/xlink" content-type="dwc:day" xlink:type="simple">11</named-content></p></list-item></list></tp:treatment-sec><tp:treatment-sec sec-type="Description"><title>Description</title><p><bold>Male</bold> (holotype, IZCAS-Ar42680) (Fig. <xref ref-type="fig" rid="F7631073">1</xref>A). Total length (without chelicerae) 22.65, carapace 12.12 long, 10.51 wide, dark brown with long setae. Opisthosoma brown, hirsute. Eye group 1.86 long, 0.95 wide. MOA 0.92 long, anterior width 1.14, posterior width 1.30. Eye sizes and interdistances: ALE 0.21, AME 0.39, PLE 0.15, PME 0.19; ALE–AME 0.18, AME–AME 0.27, PLE–PME 0.11, PME–PME 0.94. Fovea slightly procurved. Chelicerae dark brown, with row of 10 promarginal teeth, 32 mesoventral denticles. Labium wider than long, with ca. 237 cuspules. Sternum yellow brown with 3 pairs of sigilla (Fig. <xref ref-type="fig" rid="F7631086">2</xref>F). Legs with long and short setae. Tarsus I–III with 2 claws, tarsus IV with 3 claws, denticle number: (I 1, II 2, III 1–2, IV 1). Leg measurements: I 37.59 (12.32 + 4.88 + 7.65 + 7.21 + 5.53), II 32.29 (9.48 + 4.07 + 6.54 + 7.19 + 5.01), III 29.02 (8.51 + 4.72 + 4.81 + 6.51 + 4.47), IV 38.37 (11.12 + 4.75 + 7.82 + 9.08 + 5.60). Leg formula: 1423.</p><p>Male palpal bulb (male palp with bulb (Fig. <xref ref-type="fig" rid="F7631090">3</xref>), male palpal bulb (Figs <xref ref-type="fig" rid="F7631100">4</xref><xref ref-type="fig" rid="F7631106">b</xref>, <xref ref-type="fig" rid="F7732019">5</xref><xref ref-type="fig" rid="F7732025">b</xref>, <xref ref-type="fig" rid="F7631126">6</xref><xref ref-type="fig" rid="F7631132">b</xref>, <xref ref-type="fig" rid="F7631141">7</xref><xref ref-type="fig" rid="F7631147">b</xref>, <xref ref-type="fig" rid="F7631152">8</xref><xref ref-type="fig" rid="F7631158">b</xref>, <xref ref-type="fig" rid="F7631163">9</xref><xref ref-type="fig" rid="F7631169">b</xref>). Maxillae with lyra setae, with ca. 372 cuspules ventrally. Tibia with many setae laterally, swollen at base. Bulb oval, embolus slightly curved, slender, sickle shaped, with A and PS. Distal edge of embolus relatively flat.</p><p><bold>Female</bold> (paratype, IZCAS-Ar42638) (Fig. <xref ref-type="fig" rid="F7631073">1</xref>B). Total length (without chelicerae) 28.62, carapace 13.81 long, 10.08 wide, dark brown with setae. Fovea slightly procurved. Opisthosoma 16.41 long, 10.34 wide, oval, grey, hirsute. Eye group 2.25 long, 1.17 wide. MOA 1.11 long, anterior width 1.14, posterior width 1.30 (Fig. <xref ref-type="fig" rid="F7631086">2</xref>H). Eye sizes and interdistances: ALE 0.58, AME 0.41, PLE 0.40, PME 0.43; ALE–AME 0.17, AME–AME 0.28, PLE–PME 0.16, PME–PME 0.97. Fovea slightly procurved. Chelicerae with row of 12 promarginal teeth, 36 mesoventral denticles. Labium with ca. 299 cuspules. Palp maxillae with lyra setae, with ca. 468 cuspules ventrally. Tarsus I–III with 2 claws, tarsus IV with 3 claws, denticle number: (I 1, II 1, III 1, IV 1–3). Leg measurements: I 34.87 (9.52 + 4.78 + 10.53 + 5.32 + 4.72), II 29.04 (8.61 + 4.94 + 6.14 + 4.83 + 4.52), III 29.81 (8.02 + 4.46 + 8.47 + 4.54 + 4.32), IV 37.94 (9.63 + 5.61 + 10.21 + 7.41 + 5.08). Leg formula: 4213.</p><p>Female genitalia (Fig. <xref ref-type="fig" rid="F7631172">10</xref>) simple. Spermathecae unilobed and long, swollen distally, without wrinkles.</p><sec sec-type="Comparative material studied"><title>Comparative material studied</title><p><italic><tp:taxon-name><tp:taxon-name-part taxon-name-part-type="genus" reg="Selenocosmia">Selenocosmia</tp:taxon-name-part><tp:taxon-name-part taxon-name-part-type="species" reg="jiafu">jiafu</tp:taxon-name-part></tp:taxon-name></italic> Zhu &amp; Zhang, 2008: 2♂ (IZCAS), China: Yunnan: Xishuangbanna, Mengla County, Menglun Township，27.IX.2021, Conghao Yang leg.</p></sec><sec sec-type="Variation"><title>Variation</title><p>Female (Paratypes; N2): body length: without chelicerae 20.14–28.62. Carapace 9.82–13.81 length, 7.16–10.08 wide. Chelicerae with row of 10–12 promarginal teeth, 34–36 mesoventral denticles. Labial cuspules 239–299.</p></sec></tp:treatment-sec><tp:treatment-sec sec-type="Diagnosis"><title>Diagnosis</title><p><italic><tp:taxon-name><tp:taxon-name-part taxon-name-part-type="genus" reg="Selenocosmia">Selenocosmia</tp:taxon-name-part><tp:taxon-name-part taxon-name-part-type="species" reg="zhangzhengi">zhangzhengi</tp:taxon-name-part></tp:taxon-name></italic> sp. n. is similar to males of <italic><tp:taxon-name><tp:taxon-name-part taxon-name-part-type="genus" reg="Selenocosmia">S.</tp:taxon-name-part><tp:taxon-name-part taxon-name-part-type="species" reg="jiafu">jiafu</tp:taxon-name-part></tp:taxon-name></italic> Zhu &amp; Zhang, 2008 and <italic><tp:taxon-name><tp:taxon-name-part taxon-name-part-type="genus" reg="Selenocosmia">S.</tp:taxon-name-part><tp:taxon-name-part taxon-name-part-type="species" reg="qiani">qiani</tp:taxon-name-part></tp:taxon-name></italic> Yu, S. Y. Zhang, F. Zhang, Li &amp; Yang, 2021 by having the same angle of the embolus relative to the bulb. However, <italic><tp:taxon-name><tp:taxon-name-part taxon-name-part-type="genus" reg="Selenocosmia">S.</tp:taxon-name-part><tp:taxon-name-part taxon-name-part-type="species" reg="zhangzhengi">zhangzhengi</tp:taxon-name-part></tp:taxon-name></italic> sp. n. can be separated from <italic><tp:taxon-name><tp:taxon-name-part taxon-name-part-type="genus" reg="Selenocosmia">S.</tp:taxon-name-part><tp:taxon-name-part taxon-name-part-type="species" reg="qiani">qiani</tp:taxon-name-part></tp:taxon-name></italic> by the racket-shaped lyra setae on the maxillae (vs. dagger-shaped in <italic><tp:taxon-name><tp:taxon-name-part taxon-name-part-type="genus" reg="Selenocosmia">S.</tp:taxon-name-part><tp:taxon-name-part taxon-name-part-type="species" reg="qiani">qiani</tp:taxon-name-part></tp:taxon-name></italic>). Males of <italic><tp:taxon-name><tp:taxon-name-part taxon-name-part-type="genus" reg="Selenocosmia">S.</tp:taxon-name-part><tp:taxon-name-part taxon-name-part-type="species" reg="zhangzhengi">zhangzhengi</tp:taxon-name-part></tp:taxon-name></italic> sp. n. can be distinguished from <italic><tp:taxon-name><tp:taxon-name-part taxon-name-part-type="genus" reg="Selenocosmia">S.</tp:taxon-name-part><tp:taxon-name-part taxon-name-part-type="species" reg="jiafu">jiafu</tp:taxon-name-part></tp:taxon-name></italic> by the absence of long, white setae on the tibia and metatarsus of the legs (vs. present in <italic><tp:taxon-name><tp:taxon-name-part taxon-name-part-type="genus" reg="Selenocosmia">S.</tp:taxon-name-part><tp:taxon-name-part taxon-name-part-type="species" reg="jiafu">jiafu</tp:taxon-name-part></tp:taxon-name></italic>), the tip of the embolus is at an obtuse angle in <italic><tp:taxon-name><tp:taxon-name-part taxon-name-part-type="genus" reg="Selenocosmia">S.</tp:taxon-name-part><tp:taxon-name-part taxon-name-part-type="species" reg="zhangzhengi">zhangzhengi</tp:taxon-name-part></tp:taxon-name></italic> sp. n. (vs. acute angle in <italic><tp:taxon-name><tp:taxon-name-part taxon-name-part-type="genus" reg="Selenocosmia">S.</tp:taxon-name-part><tp:taxon-name-part taxon-name-part-type="species" reg="qiani">qiani</tp:taxon-name-part></tp:taxon-name></italic>) and small ventral lamina are absent on the distal embolus (Figs <xref ref-type="fig" rid="F7631152">8</xref><xref ref-type="fig" rid="F7631158">b</xref>, <xref ref-type="fig" rid="F7631163">9</xref><xref ref-type="fig" rid="F7631169">b</xref>) (vs. present in <italic><tp:taxon-name><tp:taxon-name-part taxon-name-part-type="genus" reg="Selenocosmia">S.</tp:taxon-name-part><tp:taxon-name-part taxon-name-part-type="species" reg="jiafu">jiafu</tp:taxon-name-part></tp:taxon-name></italic> (Figs <xref ref-type="fig" rid="F7631152">8</xref><xref ref-type="fig" rid="F7631157">a</xref>, <xref ref-type="fig" rid="F7631163">9</xref><xref ref-type="fig" rid="F7631168">a</xref>). BL expanded, terminal blunt round in <italic><tp:taxon-name><tp:taxon-name-part taxon-name-part-type="genus" reg="Selenocosmia">S.</tp:taxon-name-part><tp:taxon-name-part taxon-name-part-type="species" reg="zhangzhengi">zhangzhengi</tp:taxon-name-part></tp:taxon-name></italic> sp. n. (Fig. <xref ref-type="fig" rid="F7631100">4</xref><xref ref-type="fig" rid="F7631106">b</xref>) (vs. terminal right angle in <italic><tp:taxon-name><tp:taxon-name-part taxon-name-part-type="genus" reg="Selenocosmia">S.</tp:taxon-name-part><tp:taxon-name-part taxon-name-part-type="species" reg="jiafu">jiafu</tp:taxon-name-part></tp:taxon-name></italic> (Fig. <xref ref-type="fig" rid="F7631100">4</xref><xref ref-type="fig" rid="F7631105">a</xref>)). Females of <italic>S . <tp:taxon-name><tp:taxon-name-part taxon-name-part-type="genus" reg="Selenocosmia"/><tp:taxon-name-part taxon-name-part-type="species" reg="zhangzhengi">zhangzhengi</tp:taxon-name-part></tp:taxon-name></italic> sp. n. can be differentiated from <italic><tp:taxon-name><tp:taxon-name-part taxon-name-part-type="genus" reg="Selenocosmia">S.</tp:taxon-name-part><tp:taxon-name-part taxon-name-part-type="species" reg="jiafu">jiafu</tp:taxon-name-part></tp:taxon-name></italic> and <italic><tp:taxon-name><tp:taxon-name-part taxon-name-part-type="genus" reg="Selenocosmia">S.</tp:taxon-name-part><tp:taxon-name-part taxon-name-part-type="species" reg="qiani">qiani</tp:taxon-name-part></tp:taxon-name></italic> by the straight spermathecae (vs. curved in <italic><tp:taxon-name><tp:taxon-name-part taxon-name-part-type="genus" reg="Selenocosmia">S.</tp:taxon-name-part><tp:taxon-name-part taxon-name-part-type="species" reg="qiani">qiani</tp:taxon-name-part></tp:taxon-name></italic>) and the ratio of the length of the spermathecae to the distance between the spermathecae is almost 2–3:1 (Fig. <xref ref-type="fig" rid="F7631172">10</xref>) (vs. 3:2 in <italic><tp:taxon-name><tp:taxon-name-part taxon-name-part-type="genus" reg="Selenocosmia">S.</tp:taxon-name-part><tp:taxon-name-part taxon-name-part-type="species" reg="jiafu">jiafu</tp:taxon-name-part></tp:taxon-name></italic> (<xref ref-type="bibr" rid="B7631211">Zhu and Zhang 2008</xref>)).</p></tp:treatment-sec><tp:treatment-sec sec-type="Etymology"><title>Etymology</title><p>The species is named after Mr. Zheng Zhang, who collected the type material; noun (name) in genitive case.</p></tp:treatment-sec><tp:treatment-sec sec-type="Distribution"><title>Distribution</title><p>Known only from the type locality.</p></tp:treatment-sec><tp:treatment-sec sec-type="Ecology"><title>Ecology</title><p>Retreats in burrows made in soil mixed with gravel, the burrows are usually about 3 to 4 cm in diameter. The spider web extends 10 to 20 cm inwards from the burrow. The spider moults inside. At night, the spider waits at the mouth of the burrow for its prey to pass by.</p></tp:treatment-sec><tp:treatment-sec><!--Section generated to contain objects referenced in tp:taxon-treatment.--><fig id="F7631073" position="float" orientation="portrait"><object-id xmlns:xlink="http://www.w3.org/1999/xlink" content-type="arpha" xlink:type="simple">FAA0B9E4-AFE1-53D2-BF56-CF53CBB35A1B</object-id><object-id xmlns:xlink="http://www.w3.org/1999/xlink" content-type="doi" xlink:type="simple">10.3897/BDJ.10.e82406.figure1</object-id><label>Figure 1.</label><caption><p><italic><tp:taxon-name><tp:taxon-name-part taxon-name-part-type="genus" reg="Selenocosmia">Selenocosmia</tp:taxon-name-part><tp:taxon-name-part taxon-name-part-type="species" reg="zhangzhengi">zhangzhengi</tp:taxon-name-part></tp:taxon-name></italic> sp. n., live. <bold>A</bold> holotype male; <bold>B</bold> paratype female.</p></caption><graphic xmlns:xlink="http://www.w3.org/1999/xlink" xlink:href="bdj-10-e82406-g001.jpg" position="float" id="oo_656242.jpg" orientation="portrait" xlink:type="simple"><uri content-type="original_file" xlink:type="simple">https://binary.pensoft.net/fig/656242</uri></graphic></fig><fig id="F7631086" position="float" orientation="portrait"><object-id xmlns:xlink="http://www.w3.org/1999/xlink" content-type="arpha" xlink:type="simple">09D1BAEC-0D43-5E56-A3AF-96E02D3F7301</object-id><object-id xmlns:xlink="http://www.w3.org/1999/xlink" content-type="doi" xlink:type="simple">10.3897/BDJ.10.e82406.figure2</object-id><label>Figure 2.</label><caption><p><italic><tp:taxon-name><tp:taxon-name-part taxon-name-part-type="genus" reg="Selenocosmia">Selenocosmia</tp:taxon-name-part><tp:taxon-name-part taxon-name-part-type="species" reg="zhangzhengi">zhangzhengi</tp:taxon-name-part></tp:taxon-name></italic> sp. n., holotype male (A, C–G) and paratype female (B, H, I). <bold>A</bold> male habitus; <bold>B</bold> female habitus; <bold>C</bold> chelicerae, retrolateral view; <bold>D</bold> prolateral view; <bold>E</bold> left palp maxillae; <bold>F</bold> sternum; <bold>G, H</bold> ocular tubercle; <bold>I</bold> stridulatory lyra.</p></caption><graphic xmlns:xlink="http://www.w3.org/1999/xlink" xlink:href="bdj-10-e82406-g002.jpg" position="float" id="oo_627535.jpg" orientation="portrait" xlink:type="simple"><uri content-type="original_file" xlink:type="simple">https://binary.pensoft.net/fig/627535</uri></graphic></fig><fig id="F7631090" position="float" orientation="portrait"><object-id xmlns:xlink="http://www.w3.org/1999/xlink" content-type="arpha" xlink:type="simple">39FA7D56-0A94-5C95-8FBC-0B96CD828BCF</object-id><object-id xmlns:xlink="http://www.w3.org/1999/xlink" content-type="doi" xlink:type="simple">10.3897/BDJ.10.e82406.figure3</object-id><label>Figure 3.</label><caption><p><italic><tp:taxon-name><tp:taxon-name-part taxon-name-part-type="genus" reg="Selenocosmia">Selenocosmia</tp:taxon-name-part><tp:taxon-name-part taxon-name-part-type="species" reg="zhangzhengi">zhangzhengi</tp:taxon-name-part></tp:taxon-name></italic> sp. n., holotype, male left palp <bold>A</bold> prolateral view; <bold>B</bold> ventral view; <bold>C</bold> retrolateral view.</p></caption><graphic xmlns:xlink="http://www.w3.org/1999/xlink" xlink:href="bdj-10-e82406-g003.jpg" position="float" id="oo_627536.jpg" orientation="portrait" xlink:type="simple"><uri content-type="original_file" xlink:type="simple">https://binary.pensoft.net/fig/627536</uri></graphic></fig><fig-group id="F7631100" position="float" orientation="portrait"><caption><p>Right palp bulbs, rotated horizontally, prolateral view. Note apical keel (A), basal lobe of retrolateral embolus keel (BL) and prolateral superior keel (PS).</p></caption><fig id="F7631105" position="float" orientation="portrait"><object-id xmlns:xlink="http://www.w3.org/1999/xlink" content-type="arpha" xlink:type="simple">174AC0BD-3E2A-5B32-88AD-6681E51AB833</object-id><object-id xmlns:xlink="http://www.w3.org/1999/xlink" content-type="doi" xlink:type="simple">10.3897/BDJ.10.e82406.figure4a</object-id><label>Figure 4a.</label><caption><p><italic><tp:taxon-name><tp:taxon-name-part taxon-name-part-type="genus" reg="Selenocosmia">Selenocosmia</tp:taxon-name-part><tp:taxon-name-part taxon-name-part-type="species" reg="jiafu">jiafu</tp:taxon-name-part></tp:taxon-name></italic> Zhu &amp; Zhang, 2008 <ext-link xmlns:xlink="http://www.w3.org/1999/xlink" ext-link-type="uri" xlink:href="https://doi.org/10.3897/BDJ.10.e82406.figure4a" xlink:type="simple"> </ext-link></p></caption><graphic xmlns:xlink="http://www.w3.org/1999/xlink" xlink:href="bdj-10-e82406-g004_a.jpg" xlink:type="simple" position="float" orientation="portrait" id="oo_668498.jpg"><uri content-type="original_file" xlink:type="simple">https://binary.pensoft.net/fig/668498</uri></graphic></fig><fig id="F7631106" position="float" orientation="portrait"><object-id xmlns:xlink="http://www.w3.org/1999/xlink" content-type="arpha" xlink:type="simple">418D2AFE-C2E5-5302-984F-4058406C221F</object-id><object-id xmlns:xlink="http://www.w3.org/1999/xlink" content-type="doi" xlink:type="simple">10.3897/BDJ.10.e82406.figure4b</object-id><label>Figure 4b.</label><caption><p><italic><tp:taxon-name><tp:taxon-name-part taxon-name-part-type="genus" reg="Selenocosmia">Selenocosmia</tp:taxon-name-part><tp:taxon-name-part taxon-name-part-type="species" reg="zhangzhengi">zhangzhengi</tp:taxon-name-part></tp:taxon-name></italic> sp. n., holotype <ext-link xmlns:xlink="http://www.w3.org/1999/xlink" ext-link-type="uri" xlink:href="https://doi.org/10.3897/BDJ.10.e82406.figure4b" xlink:type="simple"> </ext-link> <ext-link xmlns:xlink="http://www.w3.org/1999/xlink" ext-link-type="uri" xlink:href="https://doi.org/10.3897/BDJ.10.e82406.figure4b" xlink:type="simple"> </ext-link></p></caption><graphic xmlns:xlink="http://www.w3.org/1999/xlink" xlink:href="bdj-10-e82406-g004_b.jpg" xlink:type="simple" position="float" orientation="portrait" id="oo_668499.jpg"><uri content-type="original_file" xlink:type="simple">https://binary.pensoft.net/fig/668499</uri></graphic></fig></fig-group><fig id="F7631106" position="float" orientation="portrait"><object-id xmlns:xlink="http://www.w3.org/1999/xlink" content-type="arpha" xlink:type="simple">418D2AFE-C2E5-5302-984F-4058406C221F</object-id><object-id xmlns:xlink="http://www.w3.org/1999/xlink" content-type="doi" xlink:type="simple">10.3897/BDJ.10.e82406.figure4b</object-id><label>Figure 4b.</label><caption><p><italic><tp:taxon-name><tp:taxon-name-part taxon-name-part-type="genus" reg="Selenocosmia">Selenocosmia</tp:taxon-name-part><tp:taxon-name-part taxon-name-part-type="species" reg="zhangzhengi">zhangzhengi</tp:taxon-name-part></tp:taxon-name></italic> sp. n., holotype <ext-link xmlns:xlink="http://www.w3.org/1999/xlink" ext-link-type="uri" xlink:href="https://doi.org/10.3897/BDJ.10.e82406.figure4b" xlink:type="simple"> </ext-link> <ext-link xmlns:xlink="http://www.w3.org/1999/xlink" ext-link-type="uri" xlink:href="https://doi.org/10.3897/BDJ.10.e82406.figure4b" xlink:type="simple"> </ext-link></p></caption><graphic xmlns:xlink="http://www.w3.org/1999/xlink" xlink:href="bdj-10-e82406-g004_b.jpg" xlink:type="simple" position="float" orientation="portrait" id="oo_668499.jpg"><uri content-type="original_file" xlink:type="simple">https://binary.pensoft.net/fig/668499</uri></graphic></fig><fig-group id="F7732019" position="float" orientation="portrait"><caption><p>Right palp bulbs, rotated horizontally, dorsal view.</p></caption><fig id="F7732024" position="float" orientation="portrait"><object-id xmlns:xlink="http://www.w3.org/1999/xlink" content-type="arpha" xlink:type="simple">4DBA2161-89CE-518A-8AD2-04D8D86B43E3</object-id><object-id xmlns:xlink="http://www.w3.org/1999/xlink" content-type="doi" xlink:type="simple">10.3897/BDJ.10.e82406.figure5a</object-id><label>Figure 5a.</label><caption><p><italic><tp:taxon-name><tp:taxon-name-part taxon-name-part-type="genus" reg="Selenocosmia">Selenocosmia</tp:taxon-name-part><tp:taxon-name-part taxon-name-part-type="species" reg="jiafu">jiafu</tp:taxon-name-part></tp:taxon-name></italic> Zhu &amp; Zhang, 2008 <ext-link xmlns:xlink="http://www.w3.org/1999/xlink" ext-link-type="uri" xlink:href="https://doi.org/10.3897/BDJ.10.e82406.figure5a" xlink:type="simple"> </ext-link></p></caption><graphic xmlns:xlink="http://www.w3.org/1999/xlink" xlink:href="bdj-10-e82406-g005_a.jpg" xlink:type="simple" position="float" orientation="portrait" id="oo_668500.jpg"><uri content-type="original_file" xlink:type="simple">https://binary.pensoft.net/fig/668500</uri></graphic></fig><fig id="F7732025" position="float" orientation="portrait"><object-id xmlns:xlink="http://www.w3.org/1999/xlink" content-type="arpha" xlink:type="simple">F4C1FD4F-6B49-5E52-9718-097716689F00</object-id><object-id xmlns:xlink="http://www.w3.org/1999/xlink" content-type="doi" xlink:type="simple">10.3897/BDJ.10.e82406.figure5b</object-id><label>Figure 5b.</label><caption><p><italic><tp:taxon-name><tp:taxon-name-part taxon-name-part-type="genus" reg="Selenocosmia">Selenocosmia</tp:taxon-name-part><tp:taxon-name-part taxon-name-part-type="species" reg="zhangzhengi">zhangzhengi</tp:taxon-name-part></tp:taxon-name></italic> sp. nov., holotype <ext-link xmlns:xlink="http://www.w3.org/1999/xlink" ext-link-type="uri" xlink:href="https://doi.org/10.3897/BDJ.10.e82406.figure5b" xlink:type="simple"> </ext-link></p></caption><graphic xmlns:xlink="http://www.w3.org/1999/xlink" xlink:href="bdj-10-e82406-g005_b.jpg" xlink:type="simple" position="float" orientation="portrait" id="oo_668501.jpg"><uri content-type="original_file" xlink:type="simple">https://binary.pensoft.net/fig/668501</uri></graphic></fig></fig-group><fig id="F7732025" position="float" orientation="portrait"><object-id xmlns:xlink="http://www.w3.org/1999/xlink" content-type="arpha" xlink:type="simple">F4C1FD4F-6B49-5E52-9718-097716689F00</object-id><object-id xmlns:xlink="http://www.w3.org/1999/xlink" content-type="doi" xlink:type="simple">10.3897/BDJ.10.e82406.figure5b</object-id><label>Figure 5b.</label><caption><p><italic><tp:taxon-name><tp:taxon-name-part taxon-name-part-type="genus" reg="Selenocosmia">Selenocosmia</tp:taxon-name-part><tp:taxon-name-part taxon-name-part-type="species" reg="zhangzhengi">zhangzhengi</tp:taxon-name-part></tp:taxon-name></italic> sp. nov., holotype <ext-link xmlns:xlink="http://www.w3.org/1999/xlink" ext-link-type="uri" xlink:href="https://doi.org/10.3897/BDJ.10.e82406.figure5b" xlink:type="simple"> </ext-link></p></caption><graphic xmlns:xlink="http://www.w3.org/1999/xlink" xlink:href="bdj-10-e82406-g005_b.jpg" xlink:type="simple" position="float" orientation="portrait" id="oo_668501.jpg"><uri content-type="original_file" xlink:type="simple">https://binary.pensoft.net/fig/668501</uri></graphic></fig><fig-group id="F7631126" position="float" orientation="portrait"><caption><p>Right palp bulbs, rotated horizontally, ventral view. Note apical keel (A) and basal lobe of retrolateral embolus keel (BL).</p></caption><fig id="F7631131" position="float" orientation="portrait"><object-id xmlns:xlink="http://www.w3.org/1999/xlink" content-type="arpha" xlink:type="simple">08C88F63-3915-57D0-893E-ECF867F10256</object-id><object-id xmlns:xlink="http://www.w3.org/1999/xlink" content-type="doi" xlink:type="simple">10.3897/BDJ.10.e82406.figure6a</object-id><label>Figure 6a.</label><caption><p><italic><tp:taxon-name><tp:taxon-name-part taxon-name-part-type="genus" reg="Selenocosmia">Selenocosmia</tp:taxon-name-part><tp:taxon-name-part taxon-name-part-type="species" reg="jiafu">jiafu</tp:taxon-name-part></tp:taxon-name></italic> Zhu &amp; Zhang, 2008 <ext-link xmlns:xlink="http://www.w3.org/1999/xlink" ext-link-type="uri" xlink:href="https://doi.org/10.3897/BDJ.10.e82406.figure6a" xlink:type="simple"> </ext-link></p></caption><graphic xmlns:xlink="http://www.w3.org/1999/xlink" xlink:href="bdj-10-e82406-g006_a.jpg" xlink:type="simple" position="float" orientation="portrait" id="oo_668502.jpg"><uri content-type="original_file" xlink:type="simple">https://binary.pensoft.net/fig/668502</uri></graphic></fig><fig id="F7631132" position="float" orientation="portrait"><object-id xmlns:xlink="http://www.w3.org/1999/xlink" content-type="arpha" xlink:type="simple">B94344D3-DB0D-5BF9-8F60-F263A58817F4</object-id><object-id xmlns:xlink="http://www.w3.org/1999/xlink" content-type="doi" xlink:type="simple">10.3897/BDJ.10.e82406.figure6b</object-id><label>Figure 6b.</label><caption><p><italic><tp:taxon-name><tp:taxon-name-part taxon-name-part-type="genus" reg="Selenocosmia">Selenocosmia</tp:taxon-name-part><tp:taxon-name-part taxon-name-part-type="species" reg="zhangzhengi">zhangzhengi</tp:taxon-name-part></tp:taxon-name></italic> sp. n., holotype <ext-link xmlns:xlink="http://www.w3.org/1999/xlink" ext-link-type="uri" xlink:href="https://doi.org/10.3897/BDJ.10.e82406.figure6b" xlink:type="simple"> </ext-link></p></caption><graphic xmlns:xlink="http://www.w3.org/1999/xlink" xlink:href="bdj-10-e82406-g006_b.jpg" xlink:type="simple" position="float" orientation="portrait" id="oo_668505.jpg"><uri content-type="original_file" xlink:type="simple">https://binary.pensoft.net/fig/668505</uri></graphic></fig></fig-group><fig id="F7631132" position="float" orientation="portrait"><object-id xmlns:xlink="http://www.w3.org/1999/xlink" content-type="arpha" xlink:type="simple">B94344D3-DB0D-5BF9-8F60-F263A58817F4</object-id><object-id xmlns:xlink="http://www.w3.org/1999/xlink" content-type="doi" xlink:type="simple">10.3897/BDJ.10.e82406.figure6b</object-id><label>Figure 6b.</label><caption><p><italic><tp:taxon-name><tp:taxon-name-part taxon-name-part-type="genus" reg="Selenocosmia">Selenocosmia</tp:taxon-name-part><tp:taxon-name-part taxon-name-part-type="species" reg="zhangzhengi">zhangzhengi</tp:taxon-name-part></tp:taxon-name></italic> sp. n., holotype <ext-link xmlns:xlink="http://www.w3.org/1999/xlink" ext-link-type="uri" xlink:href="https://doi.org/10.3897/BDJ.10.e82406.figure6b" xlink:type="simple"> </ext-link></p></caption><graphic xmlns:xlink="http://www.w3.org/1999/xlink" xlink:href="bdj-10-e82406-g006_b.jpg" xlink:type="simple" position="float" orientation="portrait" id="oo_668505.jpg"><uri content-type="original_file" xlink:type="simple">https://binary.pensoft.net/fig/668505</uri></graphic></fig><fig-group id="F7631141" position="float" orientation="portrait"><caption><p>Right palp bulbs, rotated horizontally, retrolateral view. Note apical keel (A) and basal lobe of retrolateral embolus keel (BL) and prolateral superior keel (PS).</p></caption><fig id="F7631146" position="float" orientation="portrait"><object-id xmlns:xlink="http://www.w3.org/1999/xlink" content-type="arpha" xlink:type="simple">3E2DD7D9-305F-5D21-9460-1810CED01DAA</object-id><object-id xmlns:xlink="http://www.w3.org/1999/xlink" content-type="doi" xlink:type="simple">10.3897/BDJ.10.e82406.figure7a</object-id><label>Figure 7a.</label><caption><p><italic><tp:taxon-name><tp:taxon-name-part taxon-name-part-type="genus" reg="Selenocosmia">Selenocosmia</tp:taxon-name-part><tp:taxon-name-part taxon-name-part-type="species" reg="jiafu">jiafu</tp:taxon-name-part></tp:taxon-name></italic> Zhu &amp; Zhang, 2008</p></caption><graphic xmlns:xlink="http://www.w3.org/1999/xlink" xlink:href="bdj-10-e82406-g007_a.jpg" xlink:type="simple" position="float" orientation="portrait" id="oo_668506.jpg"><uri content-type="original_file" xlink:type="simple">https://binary.pensoft.net/fig/668506</uri></graphic></fig><fig id="F7631147" position="float" orientation="portrait"><object-id xmlns:xlink="http://www.w3.org/1999/xlink" content-type="arpha" xlink:type="simple">3A69F5A5-98FE-53A7-9FC5-4202E59645D4</object-id><object-id xmlns:xlink="http://www.w3.org/1999/xlink" content-type="doi" xlink:type="simple">10.3897/BDJ.10.e82406.figure7b</object-id><label>Figure 7b.</label><caption><p><italic><tp:taxon-name><tp:taxon-name-part taxon-name-part-type="genus" reg="Selenocosmia">Selenocosmia</tp:taxon-name-part><tp:taxon-name-part taxon-name-part-type="species" reg="zhangzhengi">zhangzhengi</tp:taxon-name-part></tp:taxon-name></italic> sp. n., holotype</p></caption><graphic xmlns:xlink="http://www.w3.org/1999/xlink" xlink:href="bdj-10-e82406-g007_b.jpg" xlink:type="simple" position="float" orientation="portrait" id="oo_668507.jpg"><uri content-type="original_file" xlink:type="simple">https://binary.pensoft.net/fig/668507</uri></graphic></fig></fig-group><fig id="F7631147" position="float" orientation="portrait"><object-id xmlns:xlink="http://www.w3.org/1999/xlink" content-type="arpha" xlink:type="simple">3A69F5A5-98FE-53A7-9FC5-4202E59645D4</object-id><object-id xmlns:xlink="http://www.w3.org/1999/xlink" content-type="doi" xlink:type="simple">10.3897/BDJ.10.e82406.figure7b</object-id><label>Figure 7b.</label><caption><p><italic><tp:taxon-name><tp:taxon-name-part taxon-name-part-type="genus" reg="Selenocosmia">Selenocosmia</tp:taxon-name-part><tp:taxon-name-part taxon-name-part-type="species" reg="zhangzhengi">zhangzhengi</tp:taxon-name-part></tp:taxon-name></italic> sp. n., holotype</p></caption><graphic xmlns:xlink="http://www.w3.org/1999/xlink" xlink:href="bdj-10-e82406-g007_b.jpg" xlink:type="simple" position="float" orientation="portrait" id="oo_668507.jpg"><uri content-type="original_file" xlink:type="simple">https://binary.pensoft.net/fig/668507</uri></graphic></fig><fig-group id="F7631152" position="float" orientation="portrait"><caption><p>Tip of embolus, dashed lines show apical keel.</p></caption><fig id="F7631157" position="float" orientation="portrait"><object-id xmlns:xlink="http://www.w3.org/1999/xlink" content-type="arpha" xlink:type="simple">F17DB4A0-75CF-5F2F-A689-C7BFE7DCA55B</object-id><object-id xmlns:xlink="http://www.w3.org/1999/xlink" content-type="doi" xlink:type="simple">10.3897/BDJ.10.e82406.figure8a</object-id><label>Figure 8a.</label><caption><p><italic><tp:taxon-name><tp:taxon-name-part taxon-name-part-type="genus" reg="Selenocosmia">Selenocosmia</tp:taxon-name-part><tp:taxon-name-part taxon-name-part-type="species" reg="jiafu">jiafu</tp:taxon-name-part></tp:taxon-name></italic> Zhu &amp; Zhang, 2008, individual variations</p></caption><graphic xmlns:xlink="http://www.w3.org/1999/xlink" xlink:href="bdj-10-e82406-g008_a.jpg" xlink:type="simple" position="float" orientation="portrait" id="oo_668508.jpg"><uri content-type="original_file" xlink:type="simple">https://binary.pensoft.net/fig/668508</uri></graphic></fig><fig id="F7631158" position="float" orientation="portrait"><object-id xmlns:xlink="http://www.w3.org/1999/xlink" content-type="arpha" xlink:type="simple">4F726FE5-AA27-51BB-B2B9-2BD42A4FC31A</object-id><object-id xmlns:xlink="http://www.w3.org/1999/xlink" content-type="doi" xlink:type="simple">10.3897/BDJ.10.e82406.figure8b</object-id><label>Figure 8b.</label><caption><p><italic><tp:taxon-name><tp:taxon-name-part taxon-name-part-type="genus" reg="Selenocosmia">Selenocosmia</tp:taxon-name-part><tp:taxon-name-part taxon-name-part-type="species" reg="zhangzhengi">zhangzhengi</tp:taxon-name-part></tp:taxon-name></italic> sp. n., holotype</p></caption><graphic xmlns:xlink="http://www.w3.org/1999/xlink" xlink:href="bdj-10-e82406-g008_b.jpg" xlink:type="simple" position="float" orientation="portrait" id="oo_668509.jpg"><uri content-type="original_file" xlink:type="simple">https://binary.pensoft.net/fig/668509</uri></graphic></fig></fig-group><fig id="F7631158" position="float" orientation="portrait"><object-id xmlns:xlink="http://www.w3.org/1999/xlink" content-type="arpha" xlink:type="simple">4F726FE5-AA27-51BB-B2B9-2BD42A4FC31A</object-id><object-id xmlns:xlink="http://www.w3.org/1999/xlink" content-type="doi" xlink:type="simple">10.3897/BDJ.10.e82406.figure8b</object-id><label>Figure 8b.</label><caption><p><italic><tp:taxon-name><tp:taxon-name-part taxon-name-part-type="genus" reg="Selenocosmia">Selenocosmia</tp:taxon-name-part><tp:taxon-name-part taxon-name-part-type="species" reg="zhangzhengi">zhangzhengi</tp:taxon-name-part></tp:taxon-name></italic> sp. n., holotype</p></caption><graphic xmlns:xlink="http://www.w3.org/1999/xlink" xlink:href="bdj-10-e82406-g008_b.jpg" xlink:type="simple" position="float" orientation="portrait" id="oo_668509.jpg"><uri content-type="original_file" xlink:type="simple">https://binary.pensoft.net/fig/668509</uri></graphic></fig><fig-group id="F7631163" position="float" orientation="portrait"><caption><p>Tip of embolus, arrows show apical keel.</p></caption><fig id="F7631168" position="float" orientation="portrait"><object-id xmlns:xlink="http://www.w3.org/1999/xlink" content-type="arpha" xlink:type="simple">6DC9929F-CD55-5253-AD98-9D44D86A1FBC</object-id><object-id xmlns:xlink="http://www.w3.org/1999/xlink" content-type="doi" xlink:type="simple">10.3897/BDJ.10.e82406.figure9a</object-id><label>Figure 9a.</label><caption><p><italic><tp:taxon-name><tp:taxon-name-part taxon-name-part-type="genus" reg="Selenocosmia">Selenocosmia</tp:taxon-name-part><tp:taxon-name-part taxon-name-part-type="species" reg="jiafu">jiafu</tp:taxon-name-part></tp:taxon-name></italic> Zhu &amp; Zhang, 2008, individual variations</p></caption><graphic xmlns:xlink="http://www.w3.org/1999/xlink" xlink:href="bdj-10-e82406-g009_a.jpg" xlink:type="simple" position="float" orientation="portrait" id="oo_668510.jpg"><uri content-type="original_file" xlink:type="simple">https://binary.pensoft.net/fig/668510</uri></graphic></fig><fig id="F7631169" position="float" orientation="portrait"><object-id xmlns:xlink="http://www.w3.org/1999/xlink" content-type="arpha" xlink:type="simple">23ABFA37-26A4-58FA-B45D-2778FC0F8C63</object-id><object-id xmlns:xlink="http://www.w3.org/1999/xlink" content-type="doi" xlink:type="simple">10.3897/BDJ.10.e82406.figure9b</object-id><label>Figure 9b.</label><caption><p><italic><tp:taxon-name><tp:taxon-name-part taxon-name-part-type="genus" reg="Selenocosmia">Selenocosmia</tp:taxon-name-part><tp:taxon-name-part taxon-name-part-type="species" reg="zhangzhengi">zhangzhengi</tp:taxon-name-part></tp:taxon-name></italic> sp. n., holotype</p></caption><graphic xmlns:xlink="http://www.w3.org/1999/xlink" xlink:href="bdj-10-e82406-g009_b.jpg" xlink:type="simple" position="float" orientation="portrait" id="oo_668511.jpg"><uri content-type="original_file" xlink:type="simple">https://binary.pensoft.net/fig/668511</uri></graphic></fig></fig-group><fig id="F7631169" position="float" orientation="portrait"><object-id xmlns:xlink="http://www.w3.org/1999/xlink" content-type="arpha" xlink:type="simple">23ABFA37-26A4-58FA-B45D-2778FC0F8C63</object-id><object-id xmlns:xlink="http://www.w3.org/1999/xlink" content-type="doi" xlink:type="simple">10.3897/BDJ.10.e82406.figure9b</object-id><label>Figure 9b.</label><caption><p><italic><tp:taxon-name><tp:taxon-name-part taxon-name-part-type="genus" reg="Selenocosmia">Selenocosmia</tp:taxon-name-part><tp:taxon-name-part taxon-name-part-type="species" reg="zhangzhengi">zhangzhengi</tp:taxon-name-part></tp:taxon-name></italic> sp. n., holotype</p></caption><graphic xmlns:xlink="http://www.w3.org/1999/xlink" xlink:href="bdj-10-e82406-g009_b.jpg" xlink:type="simple" position="float" orientation="portrait" id="oo_668511.jpg"><uri content-type="original_file" xlink:type="simple">https://binary.pensoft.net/fig/668511</uri></graphic></fig><fig id="F7631172" position="float" orientation="portrait"><object-id xmlns:xlink="http://www.w3.org/1999/xlink" content-type="arpha" xlink:type="simple">F0A88843-B1DF-5482-87B3-D84779337818</object-id><object-id xmlns:xlink="http://www.w3.org/1999/xlink" content-type="doi" xlink:type="simple">10.3897/BDJ.10.e82406.figure10</object-id><label>Figure 10.</label><caption><p><italic><tp:taxon-name><tp:taxon-name-part taxon-name-part-type="genus" reg="Selenocosmia">Selenocosmia</tp:taxon-name-part><tp:taxon-name-part taxon-name-part-type="species" reg="zhangzhengi">zhangzhengi</tp:taxon-name-part></tp:taxon-name></italic> sp. n., vulva, dorsal view. Genitalia variation of paratypes.</p></caption><graphic xmlns:xlink="http://www.w3.org/1999/xlink" xlink:href="bdj-10-e82406-g010.jpg" position="float" id="oo_627550.jpg" orientation="portrait" xlink:type="simple"><uri content-type="original_file" xlink:type="simple">https://binary.pensoft.net/fig/627550</uri></graphic></fig><fig id="F7631157" position="float" orientation="portrait"><object-id xmlns:xlink="http://www.w3.org/1999/xlink" content-type="arpha" xlink:type="simple">F17DB4A0-75CF-5F2F-A689-C7BFE7DCA55B</object-id><object-id xmlns:xlink="http://www.w3.org/1999/xlink" content-type="doi" xlink:type="simple">10.3897/BDJ.10.e82406.figure8a</object-id><label>Figure 8a.</label><caption><p><italic><tp:taxon-name><tp:taxon-name-part taxon-name-part-type="genus" reg="Selenocosmia">Selenocosmia</tp:taxon-name-part><tp:taxon-name-part taxon-name-part-type="species" reg="jiafu">jiafu</tp:taxon-name-part></tp:taxon-name></italic> Zhu &amp; Zhang, 2008, individual variations</p></caption><graphic xmlns:xlink="http://www.w3.org/1999/xlink" xlink:href="bdj-10-e82406-g008_a.jpg" xlink:type="simple" position="float" orientation="portrait" id="oo_668508.jpg"><uri content-type="original_file" xlink:type="simple">https://binary.pensoft.net/fig/668508</uri></graphic></fig><fig id="F7631168" position="float" orientation="portrait"><object-id xmlns:xlink="http://www.w3.org/1999/xlink" content-type="arpha" xlink:type="simple">6DC9929F-CD55-5253-AD98-9D44D86A1FBC</object-id><object-id xmlns:xlink="http://www.w3.org/1999/xlink" content-type="doi" xlink:type="simple">10.3897/BDJ.10.e82406.figure9a</object-id><label>Figure 9a.</label><caption><p><italic><tp:taxon-name><tp:taxon-name-part taxon-name-part-type="genus" reg="Selenocosmia">Selenocosmia</tp:taxon-name-part><tp:taxon-name-part taxon-name-part-type="species" reg="jiafu">jiafu</tp:taxon-name-part></tp:taxon-name></italic> Zhu &amp; Zhang, 2008, individual variations</p></caption><graphic xmlns:xlink="http://www.w3.org/1999/xlink" xlink:href="bdj-10-e82406-g009_a.jpg" xlink:type="simple" position="float" orientation="portrait" id="oo_668510.jpg"><uri content-type="original_file" xlink:type="simple">https://binary.pensoft.net/fig/668510</uri></graphic></fig><fig id="F7631105" position="float" orientation="portrait"><object-id xmlns:xlink="http://www.w3.org/1999/xlink" content-type="arpha" xlink:type="simple">174AC0BD-3E2A-5B32-88AD-6681E51AB833</object-id><object-id xmlns:xlink="http://www.w3.org/1999/xlink" content-type="doi" xlink:type="simple">10.3897/BDJ.10.e82406.figure4a</object-id><label>Figure 4a.</label><caption><p><italic><tp:taxon-name><tp:taxon-name-part taxon-name-part-type="genus" reg="Selenocosmia">Selenocosmia</tp:taxon-name-part><tp:taxon-name-part taxon-name-part-type="species" reg="jiafu">jiafu</tp:taxon-name-part></tp:taxon-name></italic> Zhu &amp; Zhang, 2008 <ext-link xmlns:xlink="http://www.w3.org/1999/xlink" ext-link-type="uri" xlink:href="https://doi.org/10.3897/BDJ.10.e82406.figure4a" xlink:type="simple"> </ext-link></p></caption><graphic xmlns:xlink="http://www.w3.org/1999/xlink" xlink:href="bdj-10-e82406-g004_a.jpg" xlink:type="simple" position="float" orientation="portrait" id="oo_668498.jpg"><uri content-type="original_file" xlink:type="simple">https://binary.pensoft.net/fig/668498</uri></graphic></fig></tp:treatment-sec><ref-list><ref id="B7631211"><element-citation xmlns:xlink="http://www.w3.org/1999/xlink" publication-type="article" xlink:type="simple"><person-group person-group-type="author"><name name-style="western"><surname>Zhu</surname><given-names>Ming-Sheng</given-names></name><name name-style="western"><surname>Zhang</surname><given-names>Rui</given-names></name></person-group><year>2008</year><article-title>Revision of the theraphosid spiders from China (<tp:taxon-name><tp:taxon-name-part taxon-name-part-type="order">Araneae</tp:taxon-name-part></tp:taxon-name>: <tp:taxon-name><tp:taxon-name-part taxon-name-part-type="suborder">Mygalomorphae</tp:taxon-name-part></tp:taxon-name>)</article-title><source>Journal of Arachnology</source><volume>36</volume><issue>2</issue><fpage>425</fpage><lpage>447</lpage><pub-id pub-id-type="doi">10.1636/ca07-94.1</pub-id></element-citation></ref></ref-list></tp:taxon-treatment>
